# Supplementary material for: Optimized Adsorption–Catalytic Conversion for Lithium Polysulfides by Constructing Bimetallic Compounds for Lithium–Sulfur Batteries
Source: Materials (Basel). 2024 Jun 22;17(13):3075. doi: 10.3390/ma17133075 (PMC11242168; doi:10.3390/ma17133075)
Supplement: Supplementary file 1 [file materials-17-03075-s001.zip]

Archive with 1 entries (1 files):
- materials-3039826-supplementary.pdf
